# Supplementary material for: Design and Construction of Cu(OH)2/Ni3S2 Composite Electrode on Cu Foam by Two-Step Electrodeposition
Source: Micromachines (Basel). 2022 Jan 30;13(2):237. doi: 10.3390/mi13020237 (PMC8878843; doi:10.3390/mi13020237)
Supplement: Supplementary file 1 [file micromachines-13-00237-s001.zip]

Archive with 1 entries (1 files):
- micromachines-1532739-supplementary.pdf
